# Supplementary material for: Healing rate of macular edema secondary to branch retinal vein occlusion in two years after initiation of intravitreal ranibizumab later combined with other treatment as needed and characteristics of refractory cases
Source: PLoS One. 2023 Jan 3;18(1):e0278968. doi: 10.1371/journal.pone.0278968 (PMC9810186; doi:10.1371/journal.pone.0278968)
Supplement: S1 File — (XLSX) [file pone.0278968.s001.xlsx]

## Sheet: selct 2年以内完全治癒
Pt,No	age	R/L	Both RVO	male1 female0	HT	DM	HL	IOL	PC	MA	NPA	upper	lower	SRD	SRD-X	SRD-Y	SRDave	minorBVO	VEGF1st-2nd	IVA switch	IVR1st-IVA1st	IVA1st-lastVEGF	IVRtimes	IVAtimes	follow M	follow Y	VEGF2yr	VEGFwithin2yr	VEGFlast	healed last-1stIV	rest stable	disapper 1yr	disapper 1-2yr	refractive	2Y-last healed	2Y-last not disapper	refractive last-1stIV	BL VA	log0M	FT0M	1M VA	log1M	FT1M	3M VA	log3M	FT3M	6M VA	log6M	FT6M
1	71.5753	L	0	0	0	0	0	1	1	1	0	0	1	0	0	0	0	0	84	1	15	15	6	6	29.7	2.475	9	9	10	#VALUE!	0	0	0	1	0	1	855	0.6	0.221849	523	0.9	0.0457575	299	1	0	292	0.8	0.09691	290
2	50.3699	L	0	0	0	0	1	0	1	1	0	0	1	0	0	0	0	1	56	0	-	-	-	-	27.8333	2.31944	7	7	7	504	0	0	1	0	0	0	#VALUE!	0.8	0.09691	476	1.2	-0.0791812	370	1	0	415	1.2	-0.0791812	445
3	67.1014	L	0	0	0	0	0	1	0	0	0	0	1	0	0	0	0	0	63	0	-	-	-	-	57.8333	4.81944	-	2	2	196	0	1	0	0	0	0	#VALUE!	0.7	0.154902	355	0.7	0.154902	270	0.7	0.154902	276	0.6	0.221849	266
4	87.663	R	1	0	1	0	1	0	1	0	1	0	1	0	0	0	0	0	113	0	-	-	-	-	43.8667	3.65556	5	5	7	#VALUE!	0	0	0	1	0	1	1267	0.3	0.522879	349	0.6	0.221849	272	0.4	0.39794	328	0.6	0.221849	283
5	65.6658	L	0	0	1	1	0	0	1	0	1	1	0	0	0	0	0	0	106	0	-	-	-	-	23.6667	1.97222	2	2	2	106	0	1	0	0	0	0	#VALUE!	0.125	0.90309	479	0.9	0.0457575	209	0.9	0.0457575	336	0.9	0.0457575	217
6	64.0164	L	0	1	1	0	0	0	0	0	0	1	0	1	178	200	189	1	35	0	-	-	-	-	15.7	1.30833	-	3	3	138	0	1	0	0	0	0	#VALUE!	0.3	0.522879	534	0.4	0.39794	387	0.7	0.154902	315	0.6	0.221849	299
7	50.0685	R	0	0	0	0	0	0	0	0	0	1	0	0	0	0	0	1	91	0	-	-	-	-	20.5333	1.71111	-	2	2	91	0	1	0	0	0	0	#VALUE!	0.5	0.30103	459	0.6	0.221849	272	0.8	0.09691	374	1	0	266
8	70.5233	R	1	1	0	0	0	0	1	0	1	0	1	1	356	341	348.5	0	59	0	-	-	-	-	21.1	1.75833	-	4	4	325	0	1	0	0	0	0	#VALUE!	0.6	0.221849	637	1	0	320	1.2	-0.0791812	320	1.5	-0.176091	365
9	70.0685	L	0	0	1	0	0	0	1	0	1	1	0	0	0	0	0	0	#VALUE!	0	-	-	-	-	9	0.75	-	1	1	0	0	1	0	0	0	0	#VALUE!	0.4	0.39794	470	0.4	0.39794	355	0.4	0.39794	350	0.4	0.39794	346
10	64.6438	L	0	0	0	0	0	0	1	0	1	0	1	0	0	0	0	0	72	0	-	-	-	-	19.1333	1.59444	-	3	3	177	0	1	0	0	0	0	#VALUE!	0.06	1.22185	741	0.6	0.221849	276	0.3	0.522879	259	0.2	0.69897	225
11	68.074	R	0	1	1	0	0	0	0	0	0	0	1	1	185	223	204	0	91	0	―	―	―	―	9.86667	0.822222	-	2	2	91	0	1	0	0	0	0	#VALUE!	0.5	0.30103	691	1.5	-0.176091	279	1.2	-0.0791812	388	0.9	0.0457575	229
12	61.1973	R	0	0	1	0	0	0	1	1	1	0	1	0	0	0	0	0	77	0	-	-	-	-	18.0667	1.50556	-	2	2	77	0	1	0	0	0	0	#VALUE!	0.9	0.0457575	500	0.9	0.0457575	237	1	0	232	1.2	-0.0791812	239
13	60.5096	L	0	1	1	0	0	0	1	1	0	1	0	1	156	156	156	0	42	1	66	11	17	3	77.4333	6.45278	6	6	19	#VALUE!	0	0	0	1	0	1	2323	0.6	0.221849	825	0.7	0.154902	328	0.6	0.221849	388	0.5	0.30103	243
14	71.8192	R	0	0	1	0	0	0	1	1	1	1	0	0	0	0	0	0	63	0	-	-	-	-	49.9333	4.16111	11	11	17	#VALUE!	0	0	0	1	0	1	1477	0.5	0.30103	429	0.4	0.39794	342	0.3	0.522879	248	0.3	0.522879	482
15	54.9397	R	0	0	1	0	0	0	0	0	0	1	0	0	0	0	0	0	56	0	‐	‐	‐	‐	13.5	1.125	-	2	2	56	0	1	0	0	0	0	#VALUE!	1.2	-0.0791812	288	1.2	-0.0791812	284	1.2	-0.0791812	286	1.5	-0.176091	272
16	65.8521	R	1	1	0	0	0	0	1	0	1	0	1	0	0	0	0	0	30	0	-	-	-	-	60.7333	5.06111	3	3	4	443	0	0	1	0	0	0	#VALUE!	0.4	0.39794	385	0.5	0.30103	276	0.6	0.221849	400	1.2	-0.0791812	347
17	58.811	L	0	0	1	0	0	0	0	0	0	1	0	1	281	244	262.5	0	48	0	-	-	-	-	24.4	2.03333	6	6	6	392	0	0	1	0	0	0	#VALUE!	0.6	0.221849	542	0.8	0.09691	225	0.9	0.0457575	208	1.2	-0.0791812	211
18	64.6877	L	0	0	1	0	0	0	1	1	1	1	0	0	0	0	0	0	66	0	-	-	-	-	63.2667	5.27222	6	6	6	479	1	0	0	0	0	0	#VALUE!	0.9	0.0457575	571	0.7	0.154902	467	0.9	0.0457575	309	1	0	277
19	67.4137	L	0	0	1	0	0	1	1	0	1	1	0	0	0	0	0	0	#VALUE!	0	-	-	-	-	6	0.5	-	1	1	0	0	1	0	0	0	0	#VALUE!	0.06	1.22185	636	0.09	1.04576	229	0.08	1.09691	240	0.1	1	200
20	75.9562	L	0	1	1	0	0	1	0	0	0	0	1	0	0	0	0	1	343	0	‐	‐	‐	‐	29	2.41667	4	4	5	#VALUE!	0	0	0	1	0	1	898	0.6	0.221849	363	1.2	-0.0791812	255	1.2	-0.0791812	254	1	0	330
21	52.2658	R	0	0	1	0	0	0	1	0	1	1	0	0	0	0	0	0	47	0	-	-	-	-	29.4333	2.45278	2	2	2	47	0	1	0	0	0	0	#VALUE!	0.4	0.39794	341	0.9	0.0457575	330	1.2	-0.0791812	294	1.2	-0.0791812	287
22	73.2849	R	0	1	1	0	0	0	0	0	0	1	0	0	0	0	0	0	126	1	5	67	8	9	72.1	6.00833	8	8	17	#VALUE!	0	0	0	1	1	0	1939	0.8	0.09691	523	1	0	272	1.2	-0.0791812	267	1.2	-0.0791812	269
23	63.8548	R	0	1	1	0	0	0	0	0	0	1	0	1	281	245	263	0	49	0	-	-	-	-	28.4667	2.37222	5	5	5	273	0	1	0	0	0	0	#VALUE!	0.2	0.69897	438	0.7	0.154902	308	0.5	0.30103	322	0.6	0.221849	480
24	56.5562	L	0	0	1	0	0	0	1	0	1	1	0	0	0	0	0	1	49	0	-	-	-	-	42.7	3.55833	8	8	8	448	0	0	1	0	0	0	#VALUE!	0.5	0.30103	600	0.5	0.30103	324	0.2	0.69897	675	1.2	-0.0791812	261
25	52.2438	L	0	1	0	0	0	0	1	0	1	1	0	0	0	0	0	0	40	0	-	-	-	-	16.5	1.375	-	2	2	40	1	0	0	0	0	0	#VALUE!	0.8	0.09691	445	1.2	-0.0791812	389	1.2	-0.0791812	348	1	0	363
26	54.5342	R	0	0	0	0	0	0	1	1	1	1	0	1	207	185	196	0	35	0	-	-	-	-	20.7333	1.72778	-	2	2	252	0	1	0	0	0	0	#VALUE!	0.2	0.69897	633	0.2	0.69897	302	0.6	0.221849	220	0.9	0.0457575	225
27	58.8137	R	0	1	0	0	0	0	0	0	0	1	0	0	0	0	0	0	98	0	-	-	-	-	11.2	0.933333	-	2	2	98	0	1	0	0	0	0	#VALUE!	0.6	0.221849	464	0.6	0.221849	258	0.8	0.09691	240	1	0	282
28	54.3315	L	0	0	1	0	0	0	0	0	0	0	1	0	0	0	0	1	336	0	‐	‐	‐	‐	25	2.08333	4	4	4	#VALUE!	0	0	0	1	0	1	735	0.6	0.221849	261	0.8	0.09691	218	0.8	0.09691	248	1	0	358
29	59.5205	R	0	0	1	0	0	0	0	0	0	1	0	0	0	0	0	1	#VALUE!	0	‐	‐	‐	‐	10	0.833333	-	1	1	0	0	1	0	0	0	0	#VALUE!	0.6	0.221849	365	0.3	0.522879	283	0.2	0.69897	246	0.7	0.154902	274
30	53.3945	L	0	0	1	0	0	0	1	0	1	0	1	1	111	104	107.5	0	44	0	-	-	-	-	14	1.16667	-	3	3	113	0	1	0	0	0	0	#VALUE!	0.9	0.0457575	403	0.9	0.0457575	270	0.6	0.221849	531	1.2	-0.0791812	235
31	81.5425	L	0	0	1	0	0	1	0	0	0	1	0	0	0	0	0	0	#VALUE!	0	‐	‐	‐	‐	62	5.16667	1	1	1	0	0	1	0	0	0	0	#VALUE!	0.5	0.30103	407	0.7	0.154902	261	1	0	253	0.9	0.0457575	269
32	77.8219	R	0	0	1	0	0	0	1	0	1	1	0	0	0	0	0	0	119	0	-	-	-	-	11	0.916667	-	2	2	119	0	1	0	0	0	0	#VALUE!	0.7	0.154902	662	0.4	0.39794	253	0.5	0.30103	273	0.4	0.39794	247
33	49.5644	L	0	0	1	0	0	0	1	0	1	1	0	1	148	142	145	0	#VALUE!	0	‐	‐	‐	‐	16	1.33333	-	1	1	0	0	1	0	0	0	0	#VALUE!	0.2	0.69897	338	0.2	0.69897	254	0.6	0.221849	337	0.9	0.0457575	266
34	71.9973	R	0	1	1	0	0	0	1	0	1	1	0	0	0	0	0	0	#VALUE!	0	‐	‐	‐	‐	12	1	-	1	1	0	0	1	0	0	0	0	#VALUE!	0.15	0.823909	489	0.3	0.522879	278	0.3	0.522879	284	0.7	0.154902	272
35	77.3671	R	0	0	0	0	0	1	0	0	0	1	0	0	0	0	0	1	114	0	‐	‐	‐	‐	29	2.41667	4	4	4	406	0	0	1	0	0	0	#VALUE!	0.7	0.154902	358	0.7	0.154902	262	1	0	305	0.8	0.09691	258
36	62.2301	L	0	1	0	1	0	0	0	0	0	0	1	1	207	193	200	0	35	0	-	-	-	-	24	2	2	2	2	35	0	1	0	0	0	0	#VALUE!	0.9	0.0457575	443	0.9	0.0457575	277	1.2	-0.0791812	246	1.2	-0.0791812	244
37	88.1534	R	0	0	1	0	0	1	0	0	0	0	1	0	0	0	0	0	161	0	‐	‐	‐	‐	32	2.66667	5	5	6	#VALUE!	0	0	0	1	1	0	803	0.5	0.30103	436	0.9	0.0457575	247	1	0	288	1	0	252
38	65.789	L	0	0	1	0	0	0	0	0	0	1	0	0	0	0	0	0	#VALUE!	0	‐	‐	‐	‐	7	0.583333	-	1	1	0	0	1	0	0	0	0	#VALUE!	1.2	-0.0791812	287	0.9	0.0457575	237	1	0	290	1.2	-0.0791812	275
39	86.4603	L	1	0	0	0	1	1	0	0	0	0	1	1	68	30	49	1	105	0	‐	‐	‐	‐	26	2.16667	8	8	8	#VALUE!	0	0	0	1	0	1	700	0.7	0.154902	420	1	0	230	1	0	329	0.8	0.09691	224
40	64.2904	R	0	1	1	0	0	0	1	0	1	1	0	1	185	178	181.5	0	49	0	‐	‐	‐	‐	16	1.33333	-	5	5	231	0	1	0	0	0	0	#VALUE!	0.3	0.522879	756	0.4	0.39794	357	0.7	0.154902	482	1	0	246
41	67.074	R	0	1	0	1	0	0	1	1	0	1	0	0	0	0	0	1	#VALUE!	0	‐	‐	‐	‐	18	1.5	-	1	1	0	0	1	0	0	0	0	#VALUE!	0.3	0.522879	438	0.5	0.30103	263	0.6	0.221849	273	0.7	0.154902	233
42	65.8055	R	0	0	0	0	1	0	1	0	1	1	0	0	0	0	0	0	98	0	-	-	-	-	31	2.58333	6	6	7	#VALUE!	0	0	0	1	1	0	749	0.3	0.522879	422	0.6	0.221849	231	0.6	0.221849	382	0.7	0.154902	217
43	54.9616	L	0	1	1	0	0	0	1	1	1	0	1	0	0	0	0	0	145	1	14	21	4	3	35	2.91667	7	7	7	698	0	0	1	0	0	0	#VALUE!	1	0	410	1	0	268	1.2	-0.0791812	291	1.2	-0.0791812	260
44	75.8822	R	0	0	1	0	1	0	1	0	1	0	1	1	422	445	433.5	0	100	0	‐	‐	‐	‐	55	4.58333	5	5	5	415	0	0	1	0	0	0	#VALUE!	0.15	0.823909	720	0.1	1	258	0.3	0.522879	460	0.4	0.39794	419
45	70.8575	R	1	0	1	0	0	0	1	0	1	1	0	0	0	0	0	0	89	0	‐	‐	‐	‐	24	2	2	2	2	89	0	1	0	0	0	0	#VALUE!	0.3	0.522879	683	0.2	0.69897	222	0.2	0.69897	348	0.3	0.522879	256
46	72.5945	R	1	0	1	0	0	0	1	0	1	1	0	0	0	0	0	0	77	0	‐	‐	‐	‐	41	3.41667	6	6	9	#VALUE!	0	0	0	1	0	1	1197	0.5	0.30103	598	0.6	0.221849	290	0.7	0.154902	273	0.6	0.221849	257
47	73.8164	L	0	0	1	1	1	1	1	0	1	1	0	0	0	0	0	0	21	0	‐	‐	‐	‐	53	4.41667	8	8	8	532	0	0	1	0	0	0	#VALUE!	0.15	0.823909	661	0.4	0.39794	306	0.5	0.30103	289	0.4	0.39794	288
48	56.4329	L	1	1	1	0	0	0	1	0	1	0	1	0	0	0	0	0	35	0	-	-	-	-	11	0.916667	-	2	2	62	0	1	0	0	0	0	#VALUE!	0.3	0.522879	641	0.8	0.09691	515	0.8	0.09691	384	1.2	-0.0791812	292
49	77.4384	L	0	0	1	0	1	0	0	0	0	0	1	0	0	0	0	1	420	0	‐	‐	‐	‐	34	2.83333	2	2	2	420	0	0	1	0	0	0	#VALUE!	0.7	0.154902	335	0.5	0.30103	296	0.4	0.39794	258	0.6	0.221849	259
50	67.3671	L	0	1	1	0	0	0	0	0	0	1	0	0	0	0	0	0	68	0	‐	‐	‐	‐	19	1.58333	-	4	4	243	0	1	0	0	0	0	#VALUE!	0.3	0.522879	524	0.6	0.221849	187	0.3	0.522879	256	0.3	0.522879	277
51	77.8795	R	0	0	0	0	0	0	0	0	0	1	0	0	0	0	0	0	#VALUE!	0	‐	‐	‐	‐	24	2	1	1	1	0	0	1	0	0	0	0	#VALUE!	0.3	0.522879	651	0.7	0.154902	291	1	0	243	0.8	0.09691	250
52	59.6712	R	0	0	0	0	0	0	1	1	1	1	0	0	0	0	0	0	35	0	-	-	-	-	24	2	7	7	7	364	0	1	0	0	0	0	#VALUE!	0.06	1.22185	552	0.1	1	311	0.5	0.30103	232	0.2	0.69897	677
53	76.3507	R	0	1	0	0	0	0	0	0	0	1	0	1	89	74	81.5	0	85	0	-	-	-	-	21	1.75	-	4	4	385	1	0	0	0	0	0	#VALUE!	0.7	0.154902	369	0.8	0.09691	236	1	0	294	1.2	-0.0791812	322
54	61.3726	R	0	1	1	0	0	0	1	0	1	0	1	1	237	252	244.5	0	99	0	‐	‐	‐	‐	24	2	2	2	2	99	0	1	0	0	0	0	#VALUE!	0.5	0.30103	569	0.7	0.154902	251	0.4	0.39794	451	1	0	257
55	52.3041	L	0	1	1	0	0	0	1	0	1	1	0	1	222	222	222	0	105	0	‐	‐	‐	‐	24	2	3	3	3	238	0	1	0	0	0	0	#VALUE!	0.7	0.154902	464	1.2	-0.0791812	244	0.9	0.0457575	352	1	0	274
56	63.8137	L	0	1	0	0	0	0	0	0	0	1	0	0	0	0	0	0	#VALUE!	0	‐	‐	‐	‐	15	1.25	-	1	1	0	0	1	0	0	0	0	#VALUE!	0.6	0.221849	365	0.9	0.0457575	219	0.9	0.0457575	222	1	0	220
57	54.737	R	0	0	0	0	0	0	0	0	0	1	0	1	90	90	90	0	159	1	29	17	9	5	46	3.83333	8	8	14	#VALUE!	0	0	0	1	0	1	1610	0.4	0.39794	439	1	0	267	1.2	-0.0791812	272	1	0	274
58	63.9671	L	0	0	0	0	0	0	0	0	0	0	1	0	0	0	0	0	#VALUE!	0	‐	‐	‐	‐	14	1.16667	-	1	1	0	0	1	0	0	0	0	#VALUE!	0.5	0.30103	299	0.6	0.221849	230	0.9	0.0457575	234	1	0	257
59	56.5452	L	0	0	0	0	0	0	1	1	1	0	1	0	0	0	0	0	70	0	‐	‐	‐	‐	22	1.83333	-	3	3	168	0	1	0	0	0	0	#VALUE!	0.5	0.30103	718	0.6	0.221849	246	0.9	0.0457575	224	0.9	0.0457575	217
60	63	R	0	1	1	1	0	0	1	0	1	1	0	0	0	0	0	0	77	1	11	36	4	3	47	3.83333	7	7	7	574	0	0	1	0	0	0	#VALUE!	0.6	0.221849	460	0.3	0.522879	291	0.2	0.69897	259	0.3	0.522879	275
61	72.9836	R	0	1	1	1	0	0	1	0	1	0	1	0	0	0	0	0	89	0	‐	‐	‐	‐	39	3.25	8	8	8	705	0	0	1	0	0	0	#VALUE!	0.6	0.221849	499	0.7	0.154902	255	0.3	0.522879	411	0.5	0.30103	418
62	53.011	L	0	1	0	0	0	0	1	0	1	1	0	0	0	0	0	0	70	0	‐	‐	‐	‐	24	2	3	3	3	159	0	1	0	0	0	0	#VALUE!	0.9	0.0457575	454	1.2	-0.0791812	293	1.2	-0.0791812	298	1.2	-0.0791812	303
63	66.7425	R	0	0	1	0	0	0	1	0	1	1	0	1	719	726	722.5	0	84	0	‐	‐	‐	‐	23	1.91667	-	6	6	441	0	0	1	0	0	0	#VALUE!	0.08	1.09691	1148	0.08	1.09691	334	0.2	0.69897	699	0.4	0.39794	220
64	74.1479	R	0	0	0	0	0	0	0	0	0	1	0	1	67	0	33.5	0	98	0	‐	‐	‐	‐	29	2.41667	3	3	3	483	0	0	1	0	0	0	#VALUE!	0.5	0.30103	372	0.9	0.0457575	241	0.6	0.221849	439	1	0	249
65	58.5123	L	0	1	1	0	0	0	1	0	1	1	0	0	0	0	0	0	117	0	‐	‐	‐	‐	23	1.91	-	2	2	117	0	1	0	0	0	0	#VALUE!	0.4	0.39794	497	0.8	0.09691	225	1	0	539	1.2	-0.0791812	243
66	59.6493	R	0	0	1	0	0	0	1	0	1	0	1	0	0	0	0	1	86	0	‐	‐	‐	‐	12	1	-	3	3	163	0	1	0	0	0	0	#VALUE!	0.5	0.30103	458	0.5	0.30103	212	0.4	0.39794	391	0.3	0.522879	364
67	80.3014	R	0	0	0	0	0	0	1	0	1	0	1	0	0	0	0	1	105	0	-	-	-	-	37	3.08333	2	2	2	105	0	1	0	0	0	0	#VALUE!	0.15	0.823909	600	0.3	0.522879	313	0.3	0.522879	429	0.5	0.30103	224
68	78.0904	L	0	0	0	0	0	0	1	0	1	1	0	1	111	111	111	0	#VALUE!	0	-	-	-	-	10	0.833333	-	1	1	0	0	1	0	0	0	0	#VALUE!	0.5	0.30103	511	1	0	241	0.9	0.0457575	235	1.2	-0.0791812	234
69	81.5616	L	0	0	1	0	0	1	0	0	0	0	1	0	0	0	0	1	84	0	-	-	-	-	24	2	4	4	4	369	0	0	1	0	0	0	#VALUE!	0.5	0.30103	388	0.8	0.09691	224	0.7	0.154902	258	0.7	0.154902	297
70	76.8849	L	0	1	1	0	0	1	1	1	0	1	0	0	0	0	0	1	75	0	-	-	-	-	24	2	2	2	2	75	0	1	0	0	0	0	#VALUE!	0.5	0.30103	364	0.5	0.30103	242	1.2	-0.0791812	234	0.9	0.0457575	243
71	67.2055	L	0	1	1	0	0	0	1	0	1	1	0	0	0	0	0	0	#VALUE!	0	-	-	-	-	17	1.41667	-	1	1	0	0	1	0	0	0	0	#VALUE!	1	0	280	1.5	-0.176091	275	1.2	-0.0791812	275	1.2	-0.0791812	274
72	41.6055	R	0	1	1	0	0	0	0	0	0	1	0	1	452	452	452	0	51	0	‐	‐	‐	‐	9	0.75	-	2	2	51	0	1	0	0	0	0	#VALUE!	0.6	0.221849	607	0.3	0.522879	451	0.5	0.30103	219	0.3	0.522879	257
73	70.3589	L	0	1	0	0	0	0	1	0	1	1	0	1	326	280	303	0	42	0	‐	‐	‐	‐	24	2	4	4	4	182	0	1	0	0	0	0	#VALUE!	0.3	0.522879	521	0.7	0.154902	414	0.6	0.221849	246	0.5	0.30103	341
74	65.0548	L	0	0	0	0	0	0	0	0	0	1	0	0	0	0	0	1	33	0	‐	‐	‐	‐	25	2.08333	3	3	3	126	0	1	0	0	0	0	#VALUE!	0.4	0.39794	501	0.8	0.09691	259	1.2	-0.0791812	246	1.2	-0.0791812	275
75	42.7425	L	0	1	0	0	0	0	1	0	1	1	0	0	0	0	0	0	#VALUE!	0	‐	‐	‐	‐	10	0.833333	-	1	1	0	0	1	0	0	0	0	#VALUE!	0.3	0.522879	697	1.2	-0.0791812	324	1.2	-0.0791812	302	1.2	-0.0791812	278
76	36.8575	L	0	1	0	0	0	0	1	0	1	0	1	0	0	0	0	0	#VALUE!	0	‐	‐	‐	‐	6	0.5	-	1	1	0	0	1	0	0	0	0	#VALUE!	0.7	0.154902	306	0.7	0.154902	233	1.2	-0.0791812	231	1.2	-0.0791812	229
77	57.4	L	0	1	1	0	0	0	0	0	0	1	0	0	0	0	0	0	182	0	‐	‐	‐	‐	21	1.75	-	2	2	182	0	1	0	0	0	0	#VALUE!	0.9	0.0457575	583	1.2	-0.0791812	273	1.2	-0.0791812	335	0.8	0.09691	369
78	66.9918	R	0	0	1	0	0	0	1	0	1	0	1	1	207	207	207	0	107	0	‐	‐	‐	‐	25	2.08333	2	2	2	107	0	1	0	0	0	0	#VALUE!	0.5	0.30103	482	0.9	0.0457575	194	0.6	0.221849	403	0.9	0.0457575	202
79	88.8384	L	0	1	1	0	0	1	0	0	0	1	0	0	0	0	0	0	28	0	‐	‐	‐	‐	24	2	2	2	2	28	0	1	0	0	0	0	#VALUE!	1.2	-0.0791812	340	1.2	-0.0791812	289	1.2	-0.0791812	283	1.2	-0.0791812	282
80	75.2767	R	0	1	1	0	0	0	0	0	0	1	0	0	0	0	0	0	91	0	‐	‐	‐	‐	24	2	5	5	5	411	0	0	1	0	0	0	#VALUE!	0.6	0.221849	379	0.6	0.221849	276	0.9	0.0457575	312	0.9	0.0457575	359
81	58.3945	R	0	1	1	0	0	0	1	0	1	1	0	1	185	163	174	0	91	0	‐	‐	‐	‐	21	1.75	-	3	3	196	0	1	0	0	0	0	#VALUE!	0.2	0.69897	675	0.8	0.09691	248	0.9	0.0457575	246	0.8	0.09691	398
82	47.4082	L	0	0	1	0	0	0	0	0	0	0	1	0	0	0	0	0	#VALUE!	0	‐	‐	‐	‐	12	1	-	1	1	0	0	1	0	0	0	0	#VALUE!	0.2	0.69897	445	0.8	0.09691	201	0.9	0.0457575	245	0.8	0.09691	223
83	62.8356	R	0	0	1	0	0	0	1	1	0	0	1	0	0	0	0	0	147	0	‐	‐	‐	‐	40	3.33333	6	6	10	#VALUE!	0	0	0	1	0	1	1232	1.2	-0.0791812	459	1.2	-0.0791812	387	1.5	-0.176091	452	1.2	-0.0791812	399
84	56.6137	R	0	1	1	0	0	0	0	0	0	1	0	0	0	0	0	0	56	1	3.3	15.7	2	3	19	1.58333	-	5	5	287	0	1	0	0	0	0	#VALUE!	0.6	0.221849	485	0.7	0.154902	359	0.8	0.09691	336	1.2	-0.0791812	256
85	74.2247	R	0	1	1	0	0	0	1	0	1	1	0	1	201	104	152.5	0	189	0	‐	‐	‐	‐	18	1.5	-	2	2	189	0	1	0	0	0	0	#VALUE!	0.4	0.39794	422	0.5	0.30103	249	0.9	0.0457575	300	0.7	0.154902	411
86	56.0192	L	0	0	1	0	1	0	1	0	1	1	0	0	0	0	0	0	42	0	‐	‐	‐	‐	19	1.58333	-	4	4	224	0	1	0	0	0	0	#VALUE!	0.5	0.30103	449	0.5	0.30103	421	1.2	-0.0791812	269	0.6	0.221849	458
87	69.8575	R	0	0	1	0	0	0	0	0	0	1	0	0	0	0	0	0	#VALUE!	0	‐	‐	‐	‐	26	2.16667	1	1	1	0	0	1	0	0	0	0	#VALUE!	0.4	0.39794	424	1	0	241	1	0	262	0.8	0.09691	240
88	71.274	R	0	0	1	0	0	0	1	1	1	0	1	1	274	259	266.5	0	35	1	3	21	2	5	24	2	7	7	7	462	0	0	1	0	0	0	#VALUE!	0.1	1	669	0.8	0.09691	393	1.2	-0.0791812	210	1.2	-0.0791812	211
89	61.7288	R	0	1	0	0	0	0	0	0	0	1	0	0	0	0	0	0	105	1	2	31	8	3	33	2.75	8	8	11	#VALUE!	0	0	0	1	0	1	1017	0.4	0.39794	358	0.7	0.154902	273	0.5	0.30103	535	0.4	0.39794	333
90	69.5151	R	0	0	0	0	0	0	0	0	0	0	1	0	0	0	0	0	28	1	2	26	2	8	28	2.33333	9	9	9	#VALUE!	0	0	0	1	1	0	736	0.1	1	523	0.09	1.04576	378	0.1	1	395	0.15	0.823909	408
91	64.3562	L	1	1	1	1	0	0	1	0	1	1	0	1	82	0	41	0	259	0	‐	‐	‐	‐	18	1.5	-	2	2	259	0	1	0	0	0	0	#VALUE!	0.9	0.0457575	382	1.2	-0.0791812	237	1.2	-0.0791812	279	1.2	-0.0791812	323
92	70.4329	R	0	0	0	0	0	0	0	0	0	0	1	0	0	0	0	0	#VALUE!	0	‐	‐	‐	‐	16	1.33333	-	1	1	0	0	1	0	0	0	0	#VALUE!	1.2	-0.0791812	345	1.2	-0.0791812	273	1.2	-0.0791812	274	1.2	-0.0791812	282
93	83.3205	L	0	0	0	0	0	0	0	0	0	0	1	0	0	0	0	0	98	1	1	32	4	3	33	2.75	5	5	7	#VALUE!	0	0	0	1	0	1	1005	0.5	0.30103	502	0.8	0.09691	244	0.5	0.30103	325	1	0	241
94	57.0384	L	0	1	1	0	0	0	1	0	1	1	0	0	0	0	0	0	35	0	‐	‐	‐	‐	21	1.75	-	3	3	112	0	1	0	0	0	0	#VALUE!	0.7	0.154902	552	0.9	0.0457575	271	1	0	325	1.5	-0.176091	289
95	68.7123	L	0	1	1	0	0	0	0	0	0	1	0	0	0	0	0	0	49	1	4	20	2	6	24	2	8	8	8	#VALUE!	0	0	0	1	0	1	707	0.5	0.30103	410	0.2	0.69897	428	0.2	0.69897	495	0.2	0.69897	290
96	75.8548	L	0	1	1	0	0	1	0	0	0	1	0	0	0	0	0	0	56	0	‐	‐	‐	‐	30	2.5	5	5	5	581	1	0	0	0	0	0	#VALUE!	1.2	-0.0791812	415	1.2	-0.0791812	284	1.2	-0.0791812	363	1.2	-0.0791812	307
97	59.3288	L	0	0	1	0	1	0	1	1	0	1	0	0	0	0	0	0	49	0	‐	‐	‐	‐	32	2.66667	9	9	12	#VALUE!	0	0	0	1	0	1	966	0.3	0.522879	542	0.5	0.30103	492	1	0	393	1	0	375
98	58.3671	R	0	0	1	0	0	0	1	0	1	0	1	0	0	0	0	0	28	1	3	21	2	1	24	2	3	3	3	91	0	1	0	0	0	0	#VALUE!	0.4	0.39794	643	1	0	270	1	0	409	1	0	217
99	80.3534	L	1	0	1	0	0	1	0	0	0	0	1	0	0	0	0	0	#VALUE!	0	‐	‐	‐	‐	6	0.5	-	1	1	0	0	1	0	0	0	0	#VALUE!	0.6	0.221849	410	0.6	0.221849	260	0.7	0.154902	261	0.9	0.0457575	252
100	85.5562	L	0	1	1	0	0	0	0	0	0	1	0	0	0	0	0	1	#VALUE!	0	‐	‐	‐	‐	6	0.5	-	1	1	0	0	1	0	0	0	0	#VALUE!	0.3	0.522879	410	0.6	0.221849	248	0.9	0.0457575	250	0.7	0.154902	257
101	68.7863	R	0	1	1	0	0	0	0	0	0	0	1	0	0	0	0	0	54	0	‐	‐	‐	‐	30	2.5	4	4	4	217	0	1	0	0	0	0	#VALUE!	0.3	0.522879	397	0.4	0.39794	365	0.4	0.39794	512	0.5	0.30103	465
102	43.4521	L	0	1	1	1	1	0	1	0	1	0	1	1	51	0	25.5	0	#VALUE!	0	-	-	-	-	18	1.5	-	1	1	0	0	1	0	0	0	0	#VALUE!	1.2	-0.0791812	395	1.2	-0.0791812	249	1.2	-0.0791812	273	1.2	-0.0791812	231
103	57.7671	L	0	0	1	0	0	0	0	0	0	1	0	1	301	311	306	0	35	1	9.5	18.5	4	5	28	2.33333	9	9	9	#VALUE!	0	0	0	1	0	1	700	1.2	-0.0791812	602	1.2	-0.0791812	303	0.9	0.0457575	476	1	0	470
104	47.4877	L	0	0	1	1	0	0	1	0	1	1	0	0	0	0	0	0	42	0	‐	‐	‐	‐	8	0.666667	-	2	2	42	0	1	0	0	0	0	#VALUE!	0.5	0.30103	362	1	0	277	1.5	-0.176091	311	1.5	-0.176091	247
105	52.674	R	0	0	1	0	1	0	1	0	1	0	1	1	111	111	111	0	#VALUE!	0	-	-	-	-	12	1	-	1	1	0	0	1	0	0	0	0	#VALUE!	1.2	-0.0791812	227	1.2	-0.0791812	227	1.2	-0.0791812	243	1.2	-0.0791812	250
106	67.463	L	0	0	1	0	0	0	0	0	0	0	1	0	0	0	0	0	#VALUE!	0	‐	‐	‐	‐	11	0.916667	-	1	1	0	0	1	0	0	0	0	#VALUE!	1.2	-0.0791812	262	1.2	-0.0791812	264	1.5	-0.176091	235	1.2	-0.0791812	235
107	44.0301	L	0	1	1	0	0	0	1	0	1	1	0	1	104	59	81.5	1	28	0	‐	‐	‐	‐	12	1	-	4	4	126	0	1	0	0	0	0	#VALUE!	0.6	0.221849	378	1.2	-0.0791812	245	1.5	-0.176091	284	1.2	-0.0791812	254
108	82.2247	R	1	1	1	0	0	1	1	1	1	1	0	0	0	0	0	0	133	0	-	-	-	-	12	1	-	2	2	133	0	1	0	0	0	0	#VALUE!	0.4	0.39794	497	0.7	0.154902	391	0.1	1	748	0.15	0.823909	382
109	58.4438	R	0	0	0	0	0	0	0	0	0	1	0	0	0	0	0	0	42	1	1.5	22.5	1	3	24	2	4	4	4	294	0	1	0	0	0	0	#VALUE!	0.12	0.920819	409	0.3	0.522879	352	0.7	0.154902	199	0.4	0.39794	189
110	65.2575	R	0	0	1	0	0	0	1	1	1	0	1	0	0	0	0	0	112	1	21.5	4.5	5	2	26	2.16667	6	6	7	#VALUE!	0	0	0	1	0	1	791	0.5	0.30103	566	0.6	0.221849	231	0.5	0.30103	430	0.7	0.154902	382
111	47.7973	L	0	1	1	0	0	0	1	0	1	1	0	1	111	96	103.5	0	49	0	‐	‐	‐	‐	13	1.08333	-	3	3	119	0	1	0	0	0	0	#VALUE!	0.3	0.522879	442	0.8	0.09691	277	0.9	0.0457575	481	1.2	-0.0791812	279
112	74.8438	R	0	0	1	0	0	0	1	0	1	0	1	0	0	0	0	0	70	0	-	-	-	-	9	0.75	-	2	2	70	0	1	0	0	0	0	#VALUE!	0.5	0.30103	353	0.6	0.221849	274	0.6	0.221849	275	0.8	0.09691	347
113	51.4658	L	0	1	1	0	0	0	1	0	1	1	0	0	0	0	0	0	#VALUE!	0	-	-	-	-	10	0.833333	-	1	1	0	0	1	0	0	0	0	#VALUE!	0.2	0.69897	593	0.5	0.30103	296	1.2	-0.0791812	249	1.5	-0.176091	250
114	89.7644	R	0	0	1	0	0	0	0	0	0	1	0	0	0	0	0	0	28	0	‐	‐	‐	‐	15	1.25	-	4	4	217	0	1	0	0	0	0	#VALUE!	0.1	1	693	0.15	0.823909	236	0.1	1	222	0.1	1	684
115	29.9068	L	0	1	1	0	0	0	1	0	1	0	1	1	496	511	503.5	0	57	0	‐	‐	‐	‐	24	2	3	3	3	113	0	1	0	0	0	0	#VALUE!	0.3	0.522879	952	0.9	0.0457575	240	0.6	0.221849	252	0.6	0.221849	264
116	68.8603	L	0	0	1	0	1	0	1	0	1	0	1	1	462	590	526	0	56	0	‐	‐	‐	‐	29	2.41667	-	4	4	182	0	1	0	0	0	0	#VALUE!	0.15	0.823909	476	0.15	0.823909	237	0.4	0.39794	189	0.5	0.30103	217
117	70.5288	R	0	1	1	1	0	0	1	1	1	0	1	1	89	111	100	0	70	1	15	9	5	1	24	2	6	6	6	462	0	0	1	0	0	0	#VALUE!	0.4	0.39794	745	0.8	0.09691	212	0.7	0.154902	211	0.4	0.39794	204
118	52.5342	L	0	1	1	0	0	0	0	0	0	0	1	0	0	0	0	1	107	1	3.5	8.5	1	1	12	1	-	2	2	107	0	1	0	0	0	0	#VALUE!	1.5	-0.176091	333	1.5	-0.176091	309	1.5	-0.176091	370	1.5	-0.176091	306
119	82.7973	L	0	0	1	0	0	0	0	0	0	0	1	0	0	0	0	1	#VALUE!	0	‐	‐	‐	‐	12	1	-	1	1	0	0	1	0	0	0	0	#VALUE!	0.4	0.39794	297	0.7	0.154902	242	0.5	0.30103	228	0.7	0.154902	226
120	58.0959	R	0	0	1	0	0	0	1	0	1	0	1	0	0	0	0	0	42	0	‐	‐	‐	‐	20	1.66667	-	3	3	91	0	1	0	0	0	0	#VALUE!	0.7	0.154902	628	0.7	0.154902	310	1	0	470	0.8	0.09691	434
121	56.8603	L	0	0	1	0	0	0	1	0	1	0	1	0	0	0	0	1	#VALUE!	0	‐	‐	‐	‐	12	1	-	1	1	0	0	1	0	0	0	0	#VALUE!	0.3	0.522879	489	0.4	0.39794	229	0.7	0.154902	230	0.7	0.154902	226
122	61.3123	R	0	0	1	0	0	0	0	0	0	1	0	0	0	0	0	0	#VALUE!	0	‐	‐	‐	‐	24	2	1	1	1	0	0	1	0	0	0	0	#VALUE!	0.6	0.221849	369	0.7	0.154902	249	0.5	0.30103	241	0.8	0.09691	228
123	75.7479	L	0	0	1	0	0	1	1	1	0	1	0	0	0	0	0	1	#VALUE!	0	‐	‐	‐	‐	11	0.916667	-	1	1	0	0	1	0	0	0	0	#VALUE!	1.2	-0.0791812	338	1.2	-0.0791812	239	1.2	-0.0791812	261	1.2	-0.0791812	259
124	47.7589	R	0	1	0	0	0	0	1	0	1	0	1	1	0	179	89.5	0	84	0	‐	‐	‐	‐	20	1.66667	-	3	3	154	0	1	0	0	0	0	#VALUE!	0.2	0.69897	624	1	0	275	1	0	265	1.2	-0.0791812	253
125	84.9781	R	0	0	1	0	0	0	0	0	0	0	1	0	0	0	0	0	28	0	‐	‐	‐	‐	11	0.916667	-	2	2	28	0	1	0	0	0	0	#VALUE!	0.8	0.09691	337	1.2	-0.0791812	234	1.2	-0.0791812	266	0.6	0.221849	333
126	67.2	R	1	1	1	0	0	0	0	0	0	1	0	0	0	0	0	0	28	0	‐	‐	‐	‐	18	1.5	-	6	6	280	0	1	0	0	0	0	#VALUE!	1.2	-0.0791812	352	1.2	-0.0791812	280	1.2	-0.0791812	280	1.2	-0.0791812	323
127	61.063	L	0	0	1	0	0	0	1	0	1	0	1	0	0	0	0	0	28	0	‐	‐	‐	‐	12	1	-	5	5	161	0	1	0	0	0	0	#VALUE!	0.02	1.69897	1081	0.2	0.69897	326	0.3	0.522879	222	0.4	0.39794	147
128	45.011	L	0	0	1	0	0	0	0	0	0	1	0	0	0	0	0	0	#VALUE!	0	‐	‐	‐	‐	6	0.5	-	1	1	0	0	1	0	0	0	0	#VALUE!	1.2	-0.0791812	278	1.5	-0.176091	228	1.5	-0.176091	233	1.2	-0.0791812	230
129	62.4959	R	0	0	1	0	1	0	0	0	0	0	1	0	0	0	0	0	#VALUE!	0	‐	‐	‐	‐	13	1.08333	-	1	1	0	0	1	0	0	0	0	#VALUE!	0.4	0.39794	334	1.2	-0.0791812	240	1.5	-0.176091	262	0.8	0.09691	287
130	54.0986	R	0	1	1	0	0	0	0	0	0	0	1	0	0	0	0	1	36	1	1	9	1	1	10	0.833333	-	2	2	401	0	0	1	0	0	0	#VALUE!	1	0	364	1.5	-0.176091	294	1.5	-0.176091	320	1.5	-0.176091	305
[truncated: 12 more columns]
